# Supplementary material for: Improved detection of esp, hyl, asa1, gelE, cylA virulence genes among clinical isolates of Enterococci
Source: BMC Res Notes. 2020 Mar 20;13:170. doi: 10.1186/s13104-020-05018-0 (PMC7085142; doi:10.1186/s13104-020-05018-0)
Supplement: Supplementary file 1 — Additional file 1. Metadata. [file 13104_2020_5018_MOESM1_ESM.xls]

## Sheet: Sheet1
Additional Table: Metadata
Reference	STUDY LOCATION	SAMPLE SIZE	SOURCE	SPECIES	VIRULENCE GENE STUDIED	PRIMERS USED	PRODUCT SIZE (bp)	METHODS ADOPTED	PREVALENCE							Method REFERENCES
Vanessa Vankerckhoven et al., 2004[18]	Europe (Italy and United Kingdom)	n = 271	Clinical isolates (n = 153) Faecal isolates (n = 118)	E.faecium	asa1	GCACGCTATTACGAACTATGA TAAGAAAGAACATCACCACGA	375	Multiplex PCR	asa1- 0%							Henegariu et al, 1997 Patel et al, 1997 Feng et al, 2000 Pass et al, 2000 Kariyama et al, 2001
					gelE	TATGACAATGCTTTTTGGGAT AGATGCACCCGAAATAATATA	213		gelE - 0%
					cylA	ACTCGGGGATTGATAGGC GCTGCTAAAGCTGCGCTT	688		cylA - 0%
					esp	AGATTTCATCTTTGATTCTTGG AATTGATTCTTTAGCATCTGG	510		esp - 65%
					hyl	ACAGAAGAGCTGCAGGAAATG GACTGACGTCCAAGTTTCCAA	276		hyl - 17%
Billström et al., 2008[41]	Sweden	n=596	Clinical isolates from blood culture collection during 2000 - 2007	E.faecium	asa1	CACGCTATTACGAACTATGA TAAGAAAGAACATCACCACGA	375	Two separate Multiplex PCR reactions PCR 1 : esp and hyl, PCR 2: ace, asa1, gel E, cylA and efaAfs	asaI - 0.5%							Vankerckhoven et al.2004
					cylA	ACTCGGGGATTGATAGGC GCTGCTAAAGCTGCGCTT	688		cylA - 0%
					ace	GGAATGACCGAGAACGATGGC GCTTGATGTTGGCCTGCTTCCG	616		ace - 0.5%
					efaAfs	CGTGAGAAAGAAATGGAGGA CTACTAACACGTCACGAAT	499		efaAfs - 0.5%
					espfm	AGATTTCATCTTTGATTCTTGGG AATTGATTCTTTAGCATCTGG	510		espfm - 72%
					gelE	TATGACAATGCTTTTTGGGAT AGATGCACCCGAAATAATATA	213		gelE - 0.5%
					hylfm	ACAGAAGAGCTGCAGGAAATG GACTGACGTCCAAGTTTCCAA	276		hylfm - 35%
Martín-Platero et al, 2009[42]	Spain	n = 95	Isolated from 3 different goats' milk cheeses	Enterococcus devriesei, Enterococcus faecalis and E. malodoratus	gelE	TATGACAATGCTTTTTGGGAT AGATGCACCCGAAATAATATA	213	Multiplex PCR	gelE - 100%							Vankerckhoven et al.2004
					hyl	ACAGAAGAGCTGCAGGAAATG GACTGACGTCCAAGTTTCCAA	276		hyl - 0%
					asa1	GCACGCTATTACGAACTATGA TAAGAAAGAACATCACCACGA	375		asa1 - 77.78%
					esp	AGATTTCATCTTTGATTCTTGG AATTGATTCTTTAGCATCTGG	510		esp - 94.44%
					cylA	ACTCGGGGATTGATAGG GCTGCTAAAGCTGCGCTT	688		cylA - 0%
					efaA	GCCAATTGGGACAGACCCT CGCCTTCTGTTCCTTCTTTGGC	688		efaA - 72.22%							Creti et al, 2004
					ace	GAATTGAGCAAAAGTTCAATCG GTCTGTCTTTTCACTTGTTTC	1008		ace - 27.78%							Ben Omar et al, 2004
Doğru et al., 2010[33]	Turkey	n = 199	Chicken neck skin samples at slaughterhouse and faeces samples from intensive broiler enterprises and rural poultry establishments	E.faecium (n =132) E.faecalis (n=67)	asa1	GCACGCTATTACGAACTATGA TAAGAAAGAACATCACCACGA	375	Multiplex PCR	E.faecalis gelE - 46.3%, asa1 - 20.9% hyl -0% esp -0% cylA -0%			E.faecium gelE - 22%, asa1 - 12.9% hyl- 1.5%, esp - 1.5% cylA- 0.8%				Vankerckhoven et al.2004
					gelE	TATGACAATGCTTTTTGGGAT AGATGCACCCGAAATAATATA	213									Vankerckhoven et al.2004
					cylA	ACTCGGGGATTGATAGGC GCTGCTAAAGCTGCGCTT	688									T.M. Coque et al, 1995
					esp	AGATTTCATCTTTGATTCTTGG AATTGATTCTTTAGCATCTGG	510									R.J.Willems et al, 2001
					hyl	ACAGAAGAGCTGCAGGAAATG GACTGACGTCCAAGTTTCCAA	276									Vankerckhoven et al.2004
Zoletti et al, 2010[43]	Brazil	n = 20	Root canal treated teeth with (10) or without (10) apical periodontitis	E.faecalis	gelE	ACCCCGTATCATTGGTTT ACGCATTGCTTTTCCATC	419	PCR	gel E - 100%							Eaton and Gasson, 2001
					esp	TTGCTAATGCTAGTCCACGACCC GCGTCAACACTTGCATTGCCGAA	933		esp - 40%							Eaton and Gasson, 2001
					agg	AAGAAAAAGAAGTAGACCAAC AAACGGCAAGACAAGTAAATA	1553		agg - 45%							Eaton and Gasson, 2001
					cpd	TGGTGGGTTATTTTTCAATTC TACGGCTCTGGCTTACTA	782		cpd - 95%							Eaton and Gasson, 2001
					ace	AAAGTAGAATTAGATCACAC TCTATCACATTCGGTTGCG	320		ace - 90%							Dupre` et al., 2003
					efaA	CTGGAGAAAGAAATGGAGGA CTACTAACACGTCACCAATG	499		efaA - 90%							Dupre` et al., 2003
Ribeiro et al, 2011[44]	Portugal	n = 20	Isolated from the traditional fermented sausage chouric¸o at two processing units in Alentejo, Portugal.	E.faecalis	ace	GAGCAAAAGTTCAATCGTTGAC GTCTGTCTTTTCACTTGTTTCT	1008	PCR	ace			0.05				Nallapareddy, 2000
					agg	CGGTACAGTTGGCAGTGTTTCG GGCTTGTGGGTCTTTGGCAGAG	518		agg			0				Carlos et al, 2009
					cylA	CGGGGATTGATAGGCTTCATCC TAACCATCTGGAAAGTCAGCAG	628		cylA			0.05				Carlos et al, 2009
					efaAfs	GGCTTCTGGTGCGACGATTG AAGCATGCGGATCTTCTGTTTG	534		efaAfs			0.8				Carlos et al, 2009
					esp	TTGCTAATGCTAGTCCACGACC GCGTCAACACTTGCATTGCCGAA	933		esp			0.15				Carlos et al, 2009
					fsrB	GGGAGCTCTGGACAAAGTATTATCTAACCG TTGGTACCCACACCATCACTGACTTTTGC	729		fsrB			0.25				Qin,2000
					gelE	TGGTTGTGATTCGTTTGTTGG TGAATAAACTTGTTCTTCTGCG	1531		gelE			0.35				Qin,2000
Hasani et al, 2012[45]	North west Iran	n = 220	Different clinical specimens in three university teaching hospitals	E.faecalis (n=152) E.faecium (n =68)	asa1	GCACGCTATTACGAACTATGA TAAGAAAGAACATCACCACGA	375	Multiplex PCR performed in 4 groups Group I: esp, gelE, and asa1 Group II: cpd and ace Group III: cylA, cylM, and cylLls Group IV: cylB	E.faecalis			E.faecium				Vankerckhoven et al.2004
									asa1 - 71.7%			asa1 - 13.2%
					gelE	TATGACAATGCTTTTTGGGAT AGATGCACCCGAAATAATATA	213		gelE - 90.8%			gelE - 10.3%
					cylM	CTGATGGAAAGAAGATAGTAT TGAGTTGGTCTGATTACATTT	742		cylM - 28.9%			cylM - 0%				Eaton & Gasson, 2001
					cylB	ATTCCTACCTATGTTCTGTTA AATAAACTCTTCTTTTCCAAC	843		cylB - 31.6%			cylB - 1.5%
					cylA	TGGATGATAGTGATAGGAAGT TCTACAGTAAATCTTTCGTCA	517		cylA - 32.2%			cylA - 0%
					cylLls	GGC GGT ATT TTTACT GGA GTN CCT ACT CCT AAGCCT ATG GTA	220		cylLls - 38.2%			cylLls - 1.5%				De Vuyst et al, 2003
					esp	AGATTTCATCTTTGATTCTTGG AATTGATTCTTTAGCATCTGG	510		esp - 45.4%			esp - 45.4%				Vankerckhoven et al.2004
					cpd	TGGTGGGTTATTTTTCAATTC TACGGCTCTGGCTTACTA	782		cpd - 77.6%			cpd - 4.4%				Eaton & Gasson,, 2001
					ace	GGAATGACCGAGAACGATGGC GCTTGATGTTGGCCTGCTTCCG	616		ace - 73.7%			ace - 2.9%				Creti et al, 2004
Padmasini et al., 2014[27]	Chennai, India	n = 157	Clinical isolates from various teritiary care hospitals	E.faecium (n =84) E.faecalis (n=73)	cylA	ACTCGGGGATTGATAGGC GCTGCTAAAGCTGCGCTT	688	Multiplex PCR	cylA - 23.56%							Vankerckhoven et al.2004
					esp	AGATTTCATCTTTGATTCTTGG AATTGATTCTTTAGCATCTGG	510		esp - 49.68%
					asa1	GCACGCTATTACGAACTATGA TAAGAAAGAACATCACCACGA	375		asa1 - 55.41%
					hyl	ACAGAAGAGCTGCAGGAAATG GACTGACGTCCAAGTTTCCAA	276		hyl - 6.36%
					gelE	TATGACAATGCTTTTTGGGAT AGATGCACCCGAAATAATATA	213		gelE - 51.59%
Medeiros et al, 2014[46]	Porto Alegre, Brazil	n = 112	human clinical (n = 57) and food samples (n = 55)	E.faecalis	gelE	AGTTCATGTCTATTTTCTTCAC CTTCATTATTTACACGTTTG	402	Simplex PCR	Human clinical samples				Food samples
									gelE - 77.2%				gelE - 78.2%			Duprè et al., 2003
					esp	TTACCAAGATGGTTCTGTAGGCAC CCAAGTATACTTAGCATCTTTTGG	A repeats*		esp - 68.4%				esp - 0%
					agg	CCAGTAATCAGTCCAGAAACAACC TAGCTTTTTTCATTCTTGTGTTTGTT	406		agg - 57.9%				agg - 18.2%
					ace	AAAGTAGAATTAGATCCACAC TCTATCACATTCGGTTGCG	320		ace - 73.7%				ace - 74.5%
					cylA	Not mentioned			cylA - 54.4%				cylA - 7.2%
Banerjee & Anupurba, 2015[29]	North India	n = 310	Urine, pus and blood collected from patients with UTI, pyogenic infections and septicaemia(Inclusive of both inpatient and outpatient services of the hospital)	E.faecium (n =155) E.faecalis (n=155) of which 200 isolates were ramdomly selected for Molecular detection of virulence genes	asa 1	GCACGCTATTACGAACTATGA TAAGAAAGAACATCACCACGA	376	Multiplex PCR	E.faecalis (n=91)			E.faecium (n = 109)				Vankerckhoven et al.2004
									Virulence genes	VSE and HLGS	VRE and HLGR	Virulence genes	VSE and HLGS	VRE and HLGR	HLGR & VRE
									asa1	0.3695	0.2	asa1	0.2222	0.1818	0.1818
					gelE	TATGACAATGCTTTTTGGGAT AGATGCACCCGAAATAATATA	213		gelE	0.3043	0.3111	gelE	0.2777	0.3454	0.3454
					cyl A	ACTCGGGGATTGATAGGC GCTGCTAAAGCTGCGCTT	688		cyl A	0.0652	0.022	cyl A	0.037	0.018	0.018
					esp	AGATTTCATCTTTGATTCTTGG AATTGATTCTTTAGCATCTGG	510		esp	0.1739	0.066	esp	0.1111	0.1454	0.1454
					hyl	ACAGAAGAGCTGCAGGAAATG GACTGACGTCCAAGTTTCCAA	276		hyl	0.1521	0.355	hyl	0.1296	0.2	0.2
Abdeen et al., 2016[47]	Egypt	n = 75	100 food samples (50 from Kareish cheese and 50 from minced meat)	E.faecium (n =15) E.faecalis (n=60)	esp	AGATTTCATCTTTGATTCTTGG AATTGATTCTTTAGCATCTGG	510	Simplex PCR	esp - 6.6%							Vankerckhoven et al.2004
					cylA	ACTCGGGGATTGATAGGC GCTGCTAAAGCTGCGCTT	688		cylA - 0%							Vankerckhoven et al.2004
					ace	GGAATGACCGAGAACGATGGC GCTTGATGTTGGCCTGCTTCCG	616		ace - 5.3%							Creti et al., 2004
Biswas et al., 2016[34]	Bihar, India	n = 500	Clinical isolates (n = 250) Faecal isolates (n = 250)	Clinical isolates	asa1	GCACGCTATTACGAACTATGA TAAGAAAGAACATCACCACGA	375	Multiplex PCR	Clinical isolates			Faecal isolates				Vankerckhoven et al.2004
				E.faecalis(n=64), E.faecium(n=60), E.gallinarum(n=19), E.mundtii(n=33) E.raffinosus (n=28), E.malodoratus(n=20), E.solitarius(n=9), E.durans (n= 17)					VRE			VRE			VSE
									E.faecalis		E.faecium	E.faecalis		E.faecium
									0.5		0.235	0.167		0.375	0.086
					cyl A	ACTCGGGGATTGATAGGC GCTGCTAAAGCTGCGCTT	600		0.286		0.235	0.083		0.125	0.1
				Faecal isolates	gel E	TATGACAATGCTTTTTGGGAT AGATGCACCCGAAATAATATA	100		0.571		0.353	0.333		0.375	0.129
				E.faecalis(n=82), E.faecium(n=58), E.gallinarum(n=76), E.raffinosus (n=7), E.hiraes(n=17), E.dispar(n=10)	esp	AGATTTCATCTTTGATTCTTGG AATTGATTCTTTAGCATCTGG	570		0.286		0.353	0.333		0.375	0.114
					hyl	ACAGAAGAGCTGCAGGAAATG GACTGACGTCCAAGTTTCCAA	200		0.214		0.53	0.083		0.125	0.153
Ferguson et al., 2016[35]	Southern California, Puerto Rico	n = 417	170 from Southern California , 247 from Puerto Rico	Southern California, E. faecalis(n =91) E. faecium(n=79) Puerto Rico E. faecalis(n =174) E. faecium(n=73)	asa1	GCACGCTATTACGAACTATGA TAAGAAAGAACATCACCACGA	375	Multiplex PCR	E.faecalis			E.faecium				Vankerckhoven et al.2004
									asa1		0.4113	asa1		0.0526	None of the genes were present in 63.81% of E.faecium
					gelE	TATGACAATGCTTTTTGGGAT AGATGCACCCGAAATAATATA	213		gelE		0.8415	gelE		0.1118
					cylA	ACTCGGGGATTGATAGGC GCTGCTAAAGCTGCGCTT	688		cylA		0.0981	cylA		0
					esp	AGATTTCATCTTTGATTCTTGG AATTGATTCTTTAGCATCTGG	510		esp		0.1509	esp		0.1578
					hyl	ACAGAAGAGCTGCAGGAAATG GACTGACGTCCAAGTTTCCAA	276		hyl		0.0037	hyl		0.0065
Tuhina et al., 2016[48]	North India	n = 403	Clinical samples	E. faecalis (n =155), E. faecium (n=155) , Unusual species & atypical variants (n=93) E.durans(n=30), E.hirae (n=25), E.solitarius (n=7), E.dispar(n=5), E.pseudoavium(n=2) E.gallinarum(n=2), E.casseliflavus(n=1), Asaccharolytic E.faecalis(n=10), Non lactose fermenting E.faecalis (n= 11)	cyl A	ACTCGGGGATTGATAGGC GCTGCTAAAGCTGCGCTT	688	Multiplex PCR	Among the unusal species and atypical variants of Enterococci, asa1 (2.15%) gelE (9.67%) hyl (3.22%) cylA (0%) esp (0%)							Vankerckhoven et al.2004
					gel E	TATGACAATGCTTTTTGGGAT AGATGCACCCGAAATAATATA	213
					hyl	ACAGAAGAGCTGCAGGAAATG GACTGACGTCCAAGTTTCCAA	276
					asa1	GCACGCTATTACGAACTATGA TAAGAAAGAACATCACCACGA	375
					esp	AGATTTCATCTTTGATTCTTGG AATTGATTCTTTAGCATCTGG	510
Strateva et al., 2016[36]	Bulgaria	n = 510	Clinical samples	E. faecalis (n =370) E. faecium (n=140)	ace	AAAGTAGAATTAGATCCACAC TCTATCACATTCGGTTGCG	319	Multiplex PCR	E.faecalis			E.faecium				Dupré et al. 2003
									ace		0.611	ace		N.A
					acm	GGCTAGTCGTTACAAATGAG ATTTTATTCTTTTGATTTCAGTC	655		acm		N.A.	acm		0.728		Nallapareddy et al.2003
					agg	AAGAAAAAGAAGTAGACCAAC AAACGGCAAGACAAGTAAATA	1554		agg		0.443	agg		N.A		Eaton and Gasson, 2001
					asal	GCACGCTATTACGAACTATGA TAAGAAAGAACATCACCACGA	378		asal		N.A.	asal		0.228		Vankerckhoven et al.2004
					esp	TTGCTAATGCTAGTCCACGACC GCGTCAACACTTGCATTGCCGAA	956		esp		0.595	esp		0.228		Shankar et al. 1999
					efaA	GCCAATTGGGACAGACCCTC CGCCTTCTGTTCCTTCTTTGGC	688		efaA		0.849	efaA		N.A.		Creti et al. 2004
					efa*	AACAGATCCGCATGAATA CATTTCATCATCTGATAGTA	692		efa*		N.A.	efa*		0.885		Eaton&Gasson, 2001
					eep	GAGCGGGTATTTTAGTTCGT TACTCCAGCATTGGATGCT	956		eep		0.957	eep		N.A		Bittencourt de Marques &Suzart 2004
					hyl	ACAGAAGAGCTGCAGGAAATG GACTGACGTCCAAGTTTCCAA	275		hyl		0.253	hyl		0.242		Vankerckhoven et al.2004
					gelE	AGTTCATGTCTATTTTCTTCAC CTTCATTATTTACACGTTTG	403		gelE		0.822	gelE		N.A.		Dupré et al. 2003
					gelE*	TATGACAATGCTTTTTGGGAT AGATGCACCCGAAATAATATA	213		gelE*		N.A.	gelE*		0.171		Vankerckhoven et al.2004
					cylA	ACTCGGGGATTGATAGGC GCTGCTAAAGCTGCGCTT	688		cylA		0.649	cylA		N.A		Vankerckhoven et al.2004
Wu et al, 2016[49]	Western China	n = 60	280 milk samples collected from dairy cattle diagnosed with mastitis	Enterococcus hirae (n=41), E. faecium (n=15), E. mundtii (n=2) and E. durans (n=2)	cylA	ATGGATGGGACAGATGGAAA AGCTGCGCTTACTTCTGGAG	519	Multiplex PCR	cylA			0.083				Drahovská et al, 2004
					gelE	ACCCCGTATCATTGGTTT ACGCATTGCTTTTCCATC	419		gelE			0.75				Eaton and Gasson, 2001
					ccf	GGGAATTGAGTAGTGAAGAAG AGCCGCTAAAATCGGTAAAAT	543		ccf			0.65
					agg	AAGAAAAAGAAGTAGACCAAC AAACGGCAAGACAAGTAAATA	1553		agg			0
					asa1	GCACGCTATTACGAACTATGA TAAGAAAGAACATCACCACGA	378		asa1			1				Vankerckhoven et al, 2004
					esp	AGATTTCATCTTTGATTCTTGG AATTGATTCTTTAGCATCTGG	510		esp			0.133
					ace	6GGAATGACCGAGAACGATGGC GCTTGATGTTGGCCTGCTTCCG	616		ace			0.183				Creti et al, 2004
Zheng et al, 2017[50]	China	n = 265	Clinical isolates were collected from patients in Shenzhen, China	E.faecalis(n=265)	esp	AATTGATTCTTTAGCATCTGG AGATTCATCTTTGATTCTTGG	510	Multiplex PCR	esp			0.615				Vankerckhoven et al., 2004
					gelE	TATGACAATGCTTTTTGGGAT AGATGCACCCGAAATAATATA	213		gelE			0.6452
					asa1	GCACGCTATTACGAACTATGA TAAGAAAGAACATCACCACGA	375		asa1			0.7924
					cylA	ACTCGGGGATTGATAGGC GCTGCTAAAGCTGCGCTT	688		cylA			0.6716
					hyl	GACTGACGTCCAAGTTTCCAA ACAGAAGAGCTGCAGGAAATG	276		hyl			0.3132
					agg	CCAGTAATCAGTCCAGAAACAACC TAGCTTTTTTCATTCTTGTGTTTGTT	406		agg			0.332				Dupre et al., 2003
Heidari et al., 2017[37]	South Western Iran	n = 51	Urine, blood, pleural fluid, peritoneal fluid, eye discharge, endotracheal tube and transjugular intrahepatic portosystemic shunt specimens of patients	E.faecalis (n = 51)	esp	AGATTTCATCTTTGATTCTTG AATTGATTCTTTAGCATCTGG	510	Multiplex PCR	esp			0.941				Billström et al, 2008
					cyl A	GACTCGGGGATTGATAGGC GCTGCTAAAGCTGCGCTTAC	688		cyl A			0.647				Creti et al, 2004
					hyl	ACAGAAGAGCTGCAGGAAATG GACTGACGTCCAAGTTTCCAA	276		hyl			0.51				Billström et al, 2008
					gel E	TATGACAATGCTTTTTGGGAT AGATGCACCCGAAATAATATA	213		gel E			0.804				Billström et al, 2009
					asa 1	CACGCTATTACGAACTATGA TAAGAAAGAACATCACCACGA	375		asa 1			1				Billström et al, 2010
					ace	GGAATGACCGAGAACGATGGC GCTTGATGTTGGCCTGCTTCCG	616		ace			0.902				Creti et al, 2004
					efaA	CGTGAGAAAGAAATGGAGGA CTACTAACACGTCACGAAT	499		efaA			1				Creti et al, 2004
Kashef et al, 2017 [51]	West of Iran	n = 126	urine, blood, and body fluids	E. faecalis (n =95) E. faecium (n=28)	esp	GGT ATG GGT TCA ATC ACT GAC CTC TGC ATC TTC AGG TAA G	714	Multiplex PCR	E.faecalis			E.faecium
									esp -59%			esp - 40%				Current study
					gelE	GAC CAG AAC AGA TTC ACT TG GGA TAC TCA GAG TGT TGA CC	409		gelE - 67%			gelE - 0%				Current study
					cylM	AGG GAG ACT CTC ATA GTC G CAG CAT ATC TTT GAG TTG GTC	801		cylM - 54.4%			cylM - 17%				Current study
					cylA	GAT ATA ATA AAC GTG AGT CTT GG AGT CAG CAA TAT CAC CAC TC	238		cylA - 87%			cylA - 32%				Current study
					cylB	CTG GCT GGA TTG TTA CAA CC GAT CTT CAT GCT TTC CAA TAC	526		cylB - 81.1%			cylB - 28%				Current study
					asa1	CAA GAA CAA CCA GTA GTA AGC TGA ATT TAA TGA AGC ACC TG	960		asa1 - 27%			asa1 - 0%				Current study
Shokoohizadeh et al., 2018[38]	Azhvaz, Southwest of Iran	56 Enterococcal isolates out of 340 bacterial strains (n=56)	Clinical samples of hospitalized burn patients (wound biopsies, blood, and urine)	E. faecalis (n =35) E. faecium (n=21)	hyl	ACAGAAGAGCTGCAGGAAATG GACTGACGTCCAAGTTTCCAA	276	Multiplex PCR	E.faecalis			E.faecium
									hyl - 31%			hyl - 4.7%			0.047	Vankerckhoven, et al, 2004.
					esp	AGATTTCATCTTTGATTCTTGG AATTGATTCTTTAGCATCTGG	510		esp - 34%			esp - 19%			0.19
					cyl	ACTCGGGGATTGATAGGC GCTGCTAAAGCTGCGCTT	688		cyl - 5.6%			cyl - 0%			0
					gelE	TATGACAATGCTTTTTGGGAT AGATGCACCCGAAATAATATA	213		gelE - 48.5%			gelE - 33%			0.33
					asaI	GCACGCTATTACGAACTATGA TAAGAAAGAACATCACCACGA	375		asa1 - 48.5%			asa1 - 43%			0.43
Yang et al,, 2018[52]	China	Mastitic milk samples of cows (n = 1787) were collected	Subclinical bovine mastitis	E.faecalis	gelE	AGTTCATGTCTATTTTCTTCAC CTTCATTATTTACACGTTTG	402	Multiplex PCR	gelE			0.704				Vankerckhoven, et al, 2004.
					hyl	CAGAAGAGCTGCAGGAAATG GACTGACGTCCAAGTTTCCA	276		hyl			0.025
					asa1	GCACGCTATTACGAACTATGA TAAGAAAGAACATCACCACGA	375		asa1			0.247
					esp	AGATTTCATCTTTGATTCTTG AATTGATTCTTTAGCATCTGG	510		esp			0.852
					cylA	ACTCGGGGATTGATAGGC GCTGCTAAAGCTGCGCTT	688		cylA			0
					efaA	GCCAATTGGGACAGACCCTC CGCCTTCTGTTCCTTCTTTGGC	688		efaA			0.914				Martín-Platero et al., 2009
					ace	GAATTGAGCAAAAGTTCAATCG GTCTGTCTTTTCACTTGTTTC	1008		ace			0.198				Martín-Platero et al., 2009
Pillay et al, 2018[53]	Durban, South Africa	182 Enterococcal isolates out of 211 animal swabs (n = 182)	Rectal and oral swabs from dogs and cats, rectal swabs from cattle, cloacal swabs from chicken and faecal samples from horses	E. faecalis (n =55) E. faecium (n=22) Undifferentiated Enterococcus spp (n= 105)	gelE	ACC CCG TAT CAT TGG TTT ACG CAT TGC TTT TCC ATC	419	Multiplex PCR	gelE			0.52				Eaton and Gasson, 2001
					ccf	GGG AAT TGA GTA GTG AAG AAG AGC CGC TAA AAT CGG TAA AAT	543		ccf			0.36
Golob et al, 2019[39]	Slovenia	n = 101	Clinical samples	E. faecalis (n =71) E. faecium (n=30 )	PCR carried out as 2 multiplex PCR reactions			2 Multiplex PCR reactions PCR 1: Detection of asa1, cylA, esp, gelE, and hyl PCR 2: Detection of ace and efaA	Human Clinical isolates			Isolates from red meat
									E.faecalis		E.faecium	E.faecalis		E.faecium
									0.648		0.067	0.317		0
					asa1	GCACGCTATTACGAACTATGA TAAGAAAGAACATCACCACGA	375		asa1- 64.8%		asa1 - 6.7%	asa1 - 31.7%		asa1 - 0%	PCR 1 : Vankerckhoven, et al, 2004. PCR 2:Martín-Platero et al., 2009
					cylA	ACTCGGGGATTGATAGGC GCTGCTAAAGCTGCGCTT	688		cylA - 45.1%		cylA -6.7%	cylA - 5%		cylA - 0%
		n = 70	Fresh pork	E. faecalis (n =60) E. faecium (n=10 )	esp	AGATTTCATCTTTGATTCTTGG AATTGATTCTTTAGCATCTGG	510		esp - 71.8%		esp - 70%	esp - 10.8%		esp - 0%
					gelE	TATGACAATGCTTTTTGGGAT AGATGCACCCGAAATAATATA	213		gel E - 88.7%		gel E -6.7%	gel E -65.8%		gel E -0%
		n = 71	Fresh beef	E. faecalis (n =60) E. faecium (n=11 )	ace	GAATTGAGCAAAAGTTCAATCG GTCTGTCTTTTCACTTGTTTC	688		ace - 76.1%		ace -13.3%	ace -76.7%		ace -0%
					efaA	GCCAATTGGGACAGACCCTC CGCCTTCTGTTCCTTCTTTGGC	1008		efaA - 97.2%		efaA -13.3%	efaA - 95.8%		efaA - 0%
					hyl	ACAGAAGAGCTGCAGGAAATG GACTGACGTCCAAGTTTCCAA	276		hyl - 2.8%		hyl - 53.3%	hyl - 0%		hyl - 0%
Song et al, 2019[54]	Korea	n = 80	Liver, femur and joint tissues of broiler chickens suffering lameness in 2 commercial poultry farms.	E.faecalis (n=25) E.faecium (n =26) E.hirae(n=20) E.gallinarum(n=9)	fsr	CAA GGC ACT ATT TCT TAC TTA GG AGC GCA TAA ATC AAC CAA G	1016	Multiplex PCR	E.faecalis		E.faecium	E.hirae		E.gallinarum		Current study
									fsr - 64%		fsr - 0%	fsr - 0%		fsr - 0%
					efm	GAA AAG TTG TCA GTC GTG G TGT TTG TGA CAA ACC TTC ATG	818		efm - 0%		efm - 100%	efm - 0%		efm - 0%
					esp	CAT CTT TGA TTC TTG GTT GTC G GTT ATA GGT ACG TAT GTT GCA TCA	695		esp - 4%		esp - 0%	esp - 0%		esp - 0%
					cylA	GAG TTA GAT GAA TAT GGT CAT GGT AGA AAC TAG CGA TGT AGG GTA ATA	521		cylA - 16%		cylA - 0%	cylA - 0%		cylA - 0%
					cad1	TTC CAA AAC TAC GCA CAA CA CTT TTT CAG CAG CAT TCA CTA ATT	423		cad1 - 100%		cad1 - 100%	cad1 - 100%		cad1 - 0%
					ace	ATA GAA ACG GAT TTC GGA ACA G TCA AAC TCG GCA AGT GAA ATA T	298		ace - 100%		ace - 0%	ace - 0%		ace - 0%
					gelE	TAT GAC AAT GCT TTT TGG GAT G GCA CCC GAA ATA ATA TAA CCC	208		gelE - 88%		gelE - 0%	gelE - 0%		gelE - 0%
					asa1	AAC AAG CTT GGT CTG TGT ATC TCT TCC CCT TTC TTG TTA TGA AC	168		asa1 - 44%		asa1 - 0%	asa1 - 0%		asa1 - 0%
Aladarose et al, 2019[55]	Egypt	n = 70	Different clinical sources (Urine-33, Stool-15, Blood-12 and wound-10)	E.faecalis (n=31) E.faecium (n =34) Other species of Enterococci (n= 5)	esp	AGATTTCATCTTTGATTCTTGG AATTGATTCTTTAGCATCTGG	510	Multiplex PCR	esp - 65.7%							Vankerckhoven, et al, 2004.
					asa1	GCACGCTATTACGAACTATGA TAAGAAAGAACATCACCACGA	375		asa1 - 70%
					gelE	TATGACAATGCTTTTTGGGAT AGATGCACCCGAAATAATATA	213		gelE - 91.4%
					cylA	ACTCGGGGATTGATAGGC GCTGCTAAAGCTGCGCTT	688		cylA - 17.1%
					hyl	ACAGAAGAGCTGCAGGAAATG GACTGACGTCCAAGTTTCCAA	276		hyl - 0 %
Haghi et al, 2019[56]	Northwest Iran	n = 100	Urine samples of hospitalized patients with symptomatic UTI	E.faecalis (n=69) E.faecium (n =10) Other species of Enterococci (n=21)	gelE	CGAAGTTGGAAAAGGAGGC GGTGAAGAAGTTACTCTGA	372	PCR	E.faecalis			E.faecium				Fridkin et al, 2001
									gel E - 24.6%			gel E - 0%
					hyl	ACAGAAGAGCTGCAGGAAATG GACTGACGTCCAAGTTTCCAA	276		hyl - 28%			hyl - 10%				Maschieto et al, 2004
					cylA	ACTCGGGGATTGATAGGC GCTGCTAAAGCTGCGCTT	688		cyl A - 36.2%			cyl A - 0%				Maschieto et al, 2004
					esp	TTTGGGGCAACTGGAATAGT CCCAGCAAATAGTCCATCAT	407		esp - 72.4%			esp - 30%				Fridkin et al, 2001
					ace	CAGGCCAACATCAAGCAACA GCTTGCCTCGCCTTCTACAA	125		ace - 89.8%			ace - 80%				Fridkin et al, 2001
					sprE	GGTAAACCAACCAAGTGAATC TTCTTCCGATTGACGCAAAA	300		spr E - 43.4%			spr E - 30%				Fridkin et al, 2001
					PAI	GACGCTCCCTTCTTTTGAC CCAGAGAAATTACTACCAT	387		PAI - 44.9%			PAI - 50%				Fridkin et al, 2001
Sridhar et al, 2019[57]	Mangalore, India	n = 150 but biofilm formation and gene detection were done only on 137 isolates as 13 (E.faecalis [n=8] and E.faecium [n=5])stored isolates were lost during recovery	clinical samples like tissue and pus, bile, urine, vaginal swab, respiratory specimens, blood and body fluids	E.faecalis (n=79) E.faecium (n=58)	esp	TTGCTAATGCTAGTCCACGACC GCGTCAACACTTGCATTGCCGAA	950	Simplex PCR	E.faecalis - 16.1%			E.faecium-13.1%				Toledo-Arana et al, 2001 . Upadhyaya et al, 2011
Mohanty et al, 2019[58]	Bhubaneswar, India	n=71	Clinical specimens like urine(n=57), pus(n=9)and blood(n=5)	E. faecalis (n= 45), E. faecium (n=20), E. durans (n=3), E. avium (n=1), E. hirae (n=1) E. mundtii (n=1).	asa1	Not mentioned			asa1			0.45
					esp				esp			0.35
					hyl				hyl			0.05
					cyl				cyl			0.3
					gelE				gelE			0.45
Stępień-Pyśniak, 2019 [59]	Lublin	n= 54	cloacal swabs of 52 free-living birds	E. faecalis (n= 27) E. faecium (n= 18) E. hirae (n= 5) E. durans (n= 2) E. casselifavus(n= 2)					Virulence genes	E.faecalis	E.faecium	E.hirae	E.durans	E.casseliflavus
					ebpA	CCATTTGCAGAAGCAAGAATG GAGTGAAAGTTCCTCCTCTAG	613	Multiplex PCR	ebpA	0.704	0.222	0.2	0	0		Hashem et al, 2017
					ebpB	CATTAGCAGAGGCATCGCAA CAAGTGGTGGTAAGTCATAGG	504		ebpB	0.852	0	0	0	0
					ebpC	CTGCTACGAATATGGTGGTG GGTGTTTGATTGTTTGCTTC	487		ebpC	0.741	0.278	0.6	0	1
					pil	GAAGAAACCAAAGCACCTAC CTACCTAAGAAAAGAAACGCG	620		pil	0.259	0	0.2	0	0
					srt	GTATCCTTTTGTTAGCGATGC TGTCCTCGAACTAATAACCGA	612		srt	0.963	0.333	0.6	0	0
					ace	AAAGTAGAATTAGATCCACAC TCTATCACATTCGGTTGCG	320		ace	0.963	0.278	0.2	0	0		Duprè et al, 2003
					agg	CACGTAATTCTTGCCCACCA CAAGCATTATTGGCAGCGTT	520		agg	0.333	0.056	0	0	0		Seputiene et al, 2012
					asa1	GCACGCTATTACGAACTATGA TAAGAAAGAACATCACCACGA	375		asa1	0.333	0.111	0.2	0	0		Vankerckhoven, et al, 2004.
					esp	AGATTTCATCTTTGATTCTTGG AATTGATTCTTTAGCATCTGG	510		esp	0	0	0	0	0
					efaAfs	GACAGACCCTCACGAATA AGTTCATCATGCTGTAGTA	705		efaAfs	1	0	0	0	0		Eaton & Gasson, 2001
					efaAfm	AACAGATCCGCATGAATA CATTTCATCATCTGATAGTA	735		efaAfm	0	1	0	0	0
					gelE	ACCCCGTATCATTGGTTT ACGCATTGCTTTTCCATC	419		gelE	1	0.278	0.6	0	0		Lopes et al, 2006
					sprE	TTGAGCTCCGTTCCTGCCGAAAGTCATTC TTGGTACCGATTGGGGAACCAGATTGACC	591		sprE	1	0.278	0.6	0	0
					hyl	ACAGAAGAGCTGCAGGAAATG GACTGACGTCCAAGTTTCCAA	276		hyl	0	0	0	0	0		Vankerckhoven, et al, 2004.
					cylA	ACTCGGGGATTGATAGGC GCTGCTAAAGCTGCGCTT	688		cylA	0	0	0	0	0
					cylB	ATTCCTACCTATGTTCTGTTA AATAAACTCTTCTTTTCCAAC	843		cylB	0	0	0	0	0		Eaton & Gasson, 2001
					cylM	CTGATGGAAAGAAGATAGTAT TGAGTTGGTCTGATTACATTT	742		cylM	0	0	0	0	0
					cylLL	GCTTCACCTCACTAAGTTTTATAG GATGGAGGGTAAGAATTATGG	253		cylLL	0	0	0	0	0		Sedmedo et al, 2003
					fsrA	ATGAGTGAACAAATGGCTATTTA CTAAGTAAGAAATAGTGCCTTGA	740		fsrA	1	0.278	0.6	0	0		Lopes et al, 2006
					fsrB	GGGAGCTCTGGACAAAGTATTATCTAACCG TTGGTACCCACACCATCACTGACTTTTGC	566		fsrB	1	0.278	0.2	0	0
					fsrC	ATGATTTTGTCGTTATTAGCTACT CATCGTTAACAACTTTTTTACTG	1343		fsrC	1	0.278	0.6	0	0
					cpd	TGGTGGGTTATTTTTCAATTC TACGGCTCTGGCTTACTA	782		cpd	1	0.278	0.6	0	0		Eaton & Gasson, 2001
					cob	AACATTCAGCAAACAAAGC TTGTCATAAAGAGTGGTCAT	1405		cob	1	0.278	0.4	0	0
					ccf	GGGAATTGAGTAGTGAAGAAG AGCCGCTAAAATCGGTAAAAT	543		ccf	1	0.278	0.8	1	1
Footnotes:
Virulence gene	Description of the virulence gene
agg	E. faecalis aggregation substance
ace	collagen-binding protein (adhesin) of E. faecalis
acm	collagen-binding protein (adhesin) of E. faecium
asa1	E. faecium aggregation substance
cad1	Octapeptide sex pheromone
ccf	sex pheromone
cob	sex pheromone
cpd	sex pheromone
cpd	sex pheromone
cylA	cytolysin activator
cylB	transport of cytolysin
cylLL	cytolysin precursor
cylM	cytolysin synthetase
ebpA	endocarditis and biofilm-associated pili (fibre tip pilin)
ebpABC	ebp operon
ebpB	endocarditis and biofilm-associated pili(cell wall-anchored pilin)
ebpC	endocarditis and biofilm-associated pili (major shaft pilin)
eep	enhanced expression of pheromone(membrane protein of E. faecalis)
efa*	E. faecium cell wall adhesin expressed in patient serum (endocarditis-specific antigen A)
efaA	E. faecalis cell wall adhesin expressed in patient serum (endocarditis-specific antigen A)
efaAfm	E.faecium specific surface antigen
efaAfs	E. faecalis specific endocarditis antigen
esp	Enterococcal surface protein
espfm	Enterococcal surface protein in E.faecium
fsrA	response regulator
fsrB	signalling peptide
fsrC	histidine kinase
gelE	Gelatinase E
gelE*	extracellular metalloendopeptidase (gelatinase) of E. faecium
hyl	hyaluronidase
hylfm	hyaluronidase in E.faecium
PAI	Pathogenicity Islands
pil	pili
sprE	serine protease
srt	pilus-associated sortase
